# Supplementary material for: Study of Carrier Mobilities in 4H-SiC MOSFETS Using Hall Analysis
Source: Materials (Basel). 2022 Sep 28;15(19):6736. doi: 10.3390/ma15196736 (PMC9571812; doi:10.3390/ma15196736)
Supplement: Supplementary file 1 [file materials-15-06736-s001.zip]

Archive with 1 entries (1 files):
- materials-1922783-supplementary.pdf
